# Supplementary material for: Synthesis of S- and N,S-Heterocycle–Dipeptide Conjugates for Supramolecular Hydrogel Formation
Source: Molecules. 2025 Feb 14;30(4):869. doi: 10.3390/molecules30040869 (PMC11858218; doi:10.3390/molecules30040869)
Supplement: Supplementary file 1 [file molecules-30-00869-s001.zip]

Archive with 1 entries (1 files):
- molecules-3434371-supplementary.pdf
